# Supplementary material for: Forensic analysis of the Turkey 2023 presidential election reveals extreme vote swings in remote areas
Source: PLoS One. 2023 Nov 15;18(11):e0293239. doi: 10.1371/journal.pone.0293239 (PMC10651024; doi:10.1371/journal.pone.0293239)
Supplement: S1 Dataset — For each analyzed election, results are provided as separate sheets within a single XLSX files. Each row corresponds to an electoral unit (ballot box for elections in Turkey). The columns correspond to the size of the vote eligible population, ni, thurnout, the votes for the winner, Vi. and an index labelling the administrative region. (XLSX) [file pone.0293239.s001.xlsx]

## Sheet: Turkey 2023 (1st)
366	331	180
367	331	148
199	168	99
198	166	75
330	250	138
332	290	163
216	195	117
290	268	219
291	274	227
291	265	223
292	283	230
304	267	162
305	266	158
306	279	191
108	98	51
80	78	59
219	199	82
218	193	54
136	129	72
106	103	76
260	240	198
259	234	180
362	338	311
227	195	99
217	174	103
163	150	80
141	113	82
340	299	156
339	285	174
149	129	102
198	147	111
197	162	107
218	185	85
217	199	94
372	326	168
255	192	131
65	61	51
105	100	62
361	307	146
359	314	174
360	301	161
73	72	40
329	307	228
272	246	127
272	240	122
278	246	125
277	240	116
166	152	112
156	145	65
324	280	201
65	60	44
200	180	85
62	57	37
81	71	34
166	143	72
319	246	105
126	104	18
46	48	23
332	277	98
333	290	106
331	279	100
333	292	95
333	288	112
353	301	121
353	301	118
318	260	143
176	163	129
249	221	87
338	301	221
337	297	201
337	304	206
363	316	42
365	327	41
359	317	41
363	333	58
363	319	43
363	309	59
364	317	53
363	326	51
361	330	42
366	325	45
363	320	44
362	328	40
363	312	51
59	52	15
203	174	76
206	183	79
205	186	71
304	244	102
305	242	112
305	256	103
306	230	92
344	271	92
344	298	124
344	296	86
345	307	101
344	304	114
344	302	99
327	280	98
328	289	101
327	290	97
327	289	127
327	276	99
326	277	86
326	288	111
246	214	112
95	72	33
329	273	93
329	267	99
367	300	165
367	317	159
367	327	157
367	310	142
366	299	169
367	314	177
368	322	104
141	126	39
284	240	102
365	316	121
368	326	154
368	328	139
366	329	141
367	324	175
364	318	150
367	329	149
367	309	133
359	291	105
358	306	129
360	320	121
358	323	136
358	319	105
359	316	117
359	313	126
364	328	122
357	319	118
358	313	131
358	315	113
358	301	124
359	316	124
272	231	100
381	341	99
171	145	96
243	224	129
61	45	24
299	278	134
232	206	153
155	142	59
257	208	124
124	92	43
91	82	47
256	201	141
258	235	155
255	225	157
366	318	169
366	319	183
365	321	157
365	325	166
78	80	5
202	176	154
201	184	156
258	226	127
242	209	118
331	284	61
333	283	93
334	283	77
331	275	122
331	281	113
183	167	99
353	270	110
352	292	121
353	290	104
352	275	122
352	276	125
348	294	130
348	285	126
349	299	132
346	296	149
345	285	148
345	289	114
347	291	117
346	290	146
346	285	109
371	305	161
369	291	168
368	304	158
370	314	149
370	303	176
370	313	172
370	322	182
370	315	170
370	289	152
370	311	162
370	311	165
275	242	166
275	249	174
273	247	179
300	285	244
165	138	80
164	139	56
315	279	121
314	287	134
52	53	41
319	274	165
100	87	40
344	274	143
346	283	159
344	286	145
346	304	161
345	300	158
345	292	149
345	293	132
345	307	188
136	128	74
253	233	166
258	232	101
108	96	37
368	296	137
368	305	139
369	302	148
367	321	200
345	272	132
344	297	149
345	294	138
345	293	127
344	300	143
345	287	151
344	305	159
343	301	142
343	285	127
343	275	128
368	298	152
367	297	158
367	303	128
369	306	156
366	298	162
367	315	181
367	295	152
366	315	167
365	315	169
369	315	166
367	327	146
367	326	160
175	163	83
197	192	130
229	183	124
271	239	156
271	236	153
263	231	3
263	233	10
284	237	72
284	237	113
142	129	65
136	117	85
198	166	109
196	168	114
256	223	116
257	214	101
256	225	121
309	266	97
309	268	95
310	275	68
197	175	121
195	181	96
327	294	149
322	298	164
234	219	178
362	308	143
85	81	60
361	297	75
362	315	91
355	315	74
358	314	75
357	305	81
359	320	74
195	174	85
369	327	162
369	320	160
370	303	145
368	325	161
369	326	174
214	192	121
332	268	98
332	284	113
331	293	120
333	294	104
332	290	97
361	292	154
359	313	154
358	321	166
360	315	138
280	258	130
281	228	119
282	245	120
374	299	128
374	325	150
372	308	125
373	309	114
363	313	116
363	321	146
362	304	145
380	310	147
377	329	138
377	327	142
375	324	149
377	325	152
377	311	137
380	326	146
377	334	155
377	336	160
377	321	154
377	317	147
376	306	141
358	298	118
357	312	119
357	312	124
357	325	128
356	309	130
358	298	135
357	307	117
357	307	118
357	312	125
363	322	140
364	329	125
363	312	127
364	316	100
364	322	134
363	321	149
364	320	148
336	275	125
337	308	135
336	308	136
336	286	126
335	292	119
335	304	128
323	289	159
167	163	95
112	109	68
344	292	145
343	309	143
273	242	10
365	326	257
366	338	241
365	322	240
368	341	241
367	325	230
366	343	255
365	344	247
361	302	156
360	298	178
361	308	163
360	311	187
120	107	59
306	274	98
277	243	131
307	261	116
308	274	166
375	305	169
376	301	171
380	309	176
375	301	167
376	295	146
375	312	181
343	263	131
343	290	168
344	282	129
344	291	162
344	280	174
344	286	141
343	258	142
377	292	164
375	296	134
375	318	183
374	303	142
374	282	152
291	243	84
290	251	88
290	251	92
221	203	72
222	204	80
236	212	116
297	255	146
296	260	143
198	180	145
198	172	99
377	318	140
375	335	172
377	321	167
377	326	133
376	323	151
376	340	151
374	323	163
375	332	146
375	322	130
375	331	152
384	330	112
252	225	79
205	178	77
320	272	41
320	285	31
322	278	34
319	288	51
319	286	33
141	132	57
372	324	136
294	260	105
148	118	96
279	218	98
280	230	100
376	325	85
375	317	98
375	325	77
375	335	82
373	338	85
375	335	90
373	345	89
374	322	82
375	329	90
375	328	83
352	293	68
352	291	70
352	291	69
352	303	80
352	313	75
352	292	94
350	306	62
350	290	71
352	308	69
351	311	64
350	314	90
327	305	225
325	304	216
367	307	82
368	307	68
370	344	79
370	306	79
368	331	80
368	333	85
366	338	45
368	324	86
368	343	87
368	339	86
368	328	105
366	329	90
368	342	80
366	333	94
368	335	95
368	320	82
368	329	73
380	330	102
378	288	69
374	333	82
375	341	79
378	335	100
378	341	97
375	323	87
377	339	74
377	339	72
378	337	91
377	341	107
380	335	91
377	337	100
375	347	89
377	335	100
377	344	118
377	347	90
380	324	58
377	322	69
379	344	84
377	342	50
377	338	60
375	336	73
377	340	81
375	331	62
376	348	73
377	337	72
376	332	73
377	346	65
377	332	58
376	341	67
363	314	63
365	317	49
365	317	67
365	339	74
364	326	76
363	322	57
363	333	68
364	333	78
362	313	77
363	321	64
364	317	72
367	333	80
365	334	56
364	335	71
364	332	89
364	330	71
362	320	60
364	329	81
364	332	79
362	332	59
364	334	73
364	310	58
364	319	70
362	305	42
362	316	54
360	342	83
360	319	49
362	322	72
361	333	65
361	325	57
361	334	64
361	330	88
361	326	69
361	341	73
361	331	74
361	325	47
380	321	99
375	339	107
374	334	73
379	338	95
374	332	88
380	325	86
378	322	99
378	352	120
377	330	82
380	344	86
306	256	159
362	290	103
362	311	151
362	325	145
362	320	135
362	320	154
364	334	145
360	332	120
362	338	158
362	327	142
362	324	149
361	322	139
362	322	148
360	321	147
359	329	167
363	305	56
362	314	73
362	334	78
362	318	68
362	319	72
362	317	62
363	320	54
362	329	60
362	331	82
362	333	87
365	329	74
363	330	56
362	328	74
361	336	77
363	331	74
362	341	91
363	286	76
363	312	56
361	322	64
362	323	76
364	312	65
362	325	75
361	322	65
364	303	85
364	320	59
364	315	73
364	328	84
364	335	87
363	337	81
364	331	61
365	314	96
364	327	65
364	332	72
364	340	59
364	318	78
365	335	69
366	329	72
366	326	63
364	319	79
364	334	91
363	339	85
364	331	59
364	320	66
365	334	74
364	322	48
375	314	91
372	297	95
373	331	84
373	325	99
373	331	94
373	334	83
375	337	89
374	349	83
374	340	97
371	330	89
373	344	90
370	328	99
373	325	73
372	318	89
373	319	78
372	339	88
372	322	59
372	335	73
372	341	78
372	331	61
375	339	83
372	337	68
372	335	84
371	343	77
372	329	95
371	354	89
371	333	105
52	53	31
216	207	162
380	304	62
380	328	67
375	310	81
375	337	78
374	333	75
375	328	82
374	339	96
374	336	86
375	338	91
374	334	85
374	344	89
375	342	91
374	337	80
374	325	66
374	331	77
374	333	93
375	338	86
374	350	83
374	338	86
374	341	79
375	323	57
375	337	86
374	344	86
373	335	83
375	343	90
362	311	72
360	313	68
360	334	85
360	311	60
361	315	77
360	338	86
360	327	85
362	322	83
360	302	74
359	333	68
363	328	67
358	328	73
360	325	69
360	327	82
359	302	74
359	315	70
360	335	87
367	304	68
365	321	82
367	344	77
367	341	113
367	336	81
364	326	77
365	317	88
366	322	92
366	317	86
366	334	81
367	318	77
365	329	87
366	324	82
366	334	95
366	326	85
364	328	71
366	337	76
374	317	75
372	328	73
372	322	75
371	323	68
372	333	67
372	329	69
372	332	75
372	333	65
372	335	74
372	325	66
371	338	91
371	328	61
370	330	61
371	339	87
371	333	92
371	332	68
371	331	85
371	340	101
372	339	84
372	338	73
372	332	75
372	325	77
371	337	89
371	334	65
365	312	83
364	329	93
364	324	100
365	329	84
364	335	90
365	323	81
368	339	83
365	325	91
361	331	84
364	334	76
365	331	77
364	338	101
364	326	74
364	306	70
365	339	76
365	328	100
365	330	95
365	326	88
360	306	77
358	300	63
358	307	84
358	334	63
356	317	73
358	320	56
356	307	90
357	325	93
358	320	62
358	327	80
356	328	59
358	327	80
358	343	104
380	311	88
375	324	72
375	335	85
375	341	92
377	336	75
375	336	81
375	337	73
375	338	67
374	346	58
375	333	83
374	328	84
374	338	71
374	328	98
374	327	86
373	324	97
374	346	76
378	320	97
377	333	120
380	327	103
377	328	115
380	336	102
380	335	89
378	347	134
377	328	115
373	341	124
377	339	100
377	347	139
376	345	130
377	347	107
377	323	104
377	336	123
375	319	93
373	345	105
376	344	99
374	337	83
375	339	81
372	335	98
374	339	104
372	339	116
374	327	104
372	330	96
374	341	117
374	342	84
374	348	87
372	346	108
379	326	152
380	341	141
380	336	171
380	325	161
380	341	135
380	342	169
380	343	169
380	335	187
378	331	158
378	328	167
375	333	156
379	342	175
370	300	144
370	301	137
369	323	157
369	327	172
369	329	166
369	324	152
369	319	168
368	323	154
369	312	166
367	328	153
367	305	156
57	46	19
364	292	118
367	311	132
365	320	147
365	331	142
367	332	146
364	344	143
365	324	137
366	311	143
367	308	149
365	327	140
367	318	128
369	333	154
365	320	126
364	314	130
366	327	164
365	329	149
365	332	150
365	335	162
365	314	130
365	335	149
363	315	139
365	317	130
365	322	132
377	321	117
380	321	137
380	326	152
375	341	148
379	331	159
377	340	150
377	324	148
380	332	142
377	341	146
377	332	111
379	334	156
377	329	156
375	335	164
380	338	158
376	339	145
376	326	129
376	334	144
377	319	142
377	336	153
376	334	151
364	292	126
365	336	150
369	313	125
367	340	132
367	323	112
368	330	144
367	329	126
367	334	145
367	324	156
365	324	147
367	330	105
367	329	133
367	313	149
365	318	134
367	334	135
133	133	90
340	301	123
339	313	100
340	306	111
339	322	104
46	46	19
199	188	112
375	305	102
380	327	104
380	341	122
380	331	105
379	340	78
375	333	112
377	332	104
377	336	105
375	347	112
375	338	121
376	348	89
377	338	101
377	346	113
375	328	94
377	331	103
376	324	116
375	329	99
376	338	103
363	316	81
363	310	76
363	324	106
361	338	122
363	324	85
363	326	121
361	332	97
361	325	78
364	338	105
362	311	77
360	319	90
362	316	97
362	325	98
362	315	97
362	333	68
362	330	81
362	336	84
362	330	83
362	311	79
362	330	93
380	322	110
376	325	88
380	335	103
380	353	111
380	331	117
380	350	120
376	353	105
377	338	107
375	328	117
376	334	126
377	330	98
375	327	102
376	340	112
375	340	101
375	334	110
376	331	106
375	344	101
375	340	137
358	305	109
359	318	94
358	315	104
359	330	115
359	320	121
358	328	130
359	332	103
358	324	123
358	318	133
359	333	125
377	320	154
377	331	144
377	341	152
377	341	144
377	338	139
377	345	137
380	339	120
380	343	151
377	336	138
378	333	114
348	313	96
348	314	95
348	306	78
348	320	92
349	322	126
348	321	82
349	306	74
348	323	111
348	319	96
348	310	93
362	312	95
362	316	91
363	327	122
363	324	102
359	333	77
362	335	99
362	330	103
363	316	91
362	329	91
362	332	94
361	326	108
360	310	82
361	323	94
361	311	104
361	331	94
360	316	91
360	318	107
361	331	95
361	346	118
366	308	117
362	264	87
371	312	102
369	323	111
373	332	110
371	338	114
371	331	112
371	324	113
372	342	109
371	328	106
371	333	117
371	342	109
370	330	107
371	330	110
371	331	117
370	336	112
371	339	124
369	323	112
371	337	104
371	334	110
371	340	126
370	327	118
370	341	99
305	265	173
304	287	140
305	293	133
304	281	127
349	321	37
349	334	49
354	312	124
352	309	146
287	265	195
289	266	186
288	265	185
164	146	115
354	320	200
193	187	134
193	176	124
330	295	197
358	293	166
358	313	163
358	318	156
357	299	156
354	322	154
355	305	156
356	313	158
355	320	151
361	316	155
357	303	148
262	238	182
263	236	177
261	243	165
371	317	103
371	312	85
373	332	111
370	326	96
368	340	126
370	334	82
370	333	80
370	329	84
370	332	97
367	330	89
370	339	92
372	329	104
368	325	76
367	340	103
371	330	99
370	325	94
370	336	105
368	324	94
370	343	89
370	335	78
370	336	88
370	358	100
351	309	82
348	325	73
348	322	67
349	300	105
349	311	95
352	324	93
349	308	96
349	316	93
349	312	98
349	310	96
348	313	88
369	302	84
371	326	74
371	343	106
370	318	112
375	337	96
368	338	80
370	329	92
370	334	83
370	333	81
370	334	100
370	331	86
371	335	117
368	333	120
371	317	67
371	332	77
372	338	87
371	336	66
371	337	73
371	327	65
369	323	82
370	342	99
371	329	88
372	316	59
370	335	73
371	336	98
370	335	85
369	315	67
370	331	65
371	338	93
371	337	100
373	316	82
373	310	76
373	322	95
373	336	101
373	339	113
375	340	114
373	341	101
372	354	123
374	341	94
373	331	118
373	334	105
373	348	128
373	344	106
374	337	107
374	341	89
374	322	70
372	338	102
371	329	95
373	327	82
373	327	120
371	327	107
373	338	89
373	342	106
372	330	100
373	346	87
372	342	108
381	297	114
378	333	123
376	337	137
378	339	134
378	340	121
376	332	117
380	342	130
379	341	132
379	331	155
378	351	125
379	345	148
379	322	122
378	327	113
377	341	141
380	345	132
377	329	128
370	301	84
367	295	81
367	332	88
369	329	96
369	330	114
369	336	104
369	316	112
367	335	104
369	322	76
366	327	99
365	332	100
368	332	125
369	323	88
366	322	86
366	318	90
368	325	109
366	315	96
340	298	85
341	288	131
339	301	155
342	304	141
339	317	120
339	317	142
339	305	138
340	299	148
339	305	118
374	311	109
374	325	114
374	326	135
372	332	119
372	335	145
374	332	145
374	327	115
373	337	112
374	338	116
374	332	123
373	335	118
371	319	128
373	323	134
373	335	127
373	322	128
372	322	146
372	331	139
371	335	147
372	335	134
372	343	136
370	333	129
374	331	137
372	324	133
372	336	145
372	344	136
372	331	133
372	322	142
374	328	146
372	321	137
371	336	159
372	341	148
372	333	160
372	338	167
378	328	109
378	336	141
378	330	96
376	328	101
377	340	126
377	328	120
377	333	121
377	328	112
377	334	119
380	347	127
377	343	123
376	327	127
375	325	109
377	336	125
377	333	119
283	245	136
247	211	112
96	96	64
257	199	158
290	250	122
284	211	117
129	98	69
95	87	59
83	73	60
116	101	53
230	189	167
230	197	166
177	155	73
34	30	14
258	211	152
256	225	156
372	307	224
145	119	93
197	168	94
198	162	75
277	226	141
278	233	136
273	244	120
273	240	128
265	215	128
353	290	153
351	295	151
79	75	48
86	80	66
109	100	87
178	158	98
382	323	160
339	286	234
209	166	108
212	176	101
123	97	77
94	77	61
95	73	53
98	88	78
218	180	122
309	246	203
228	157	118
153	135	107
363	305	190
123	104	96
229	174	130
230	163	130
261	217	144
259	224	134
260	216	124
264	235	83
353	293	225
304	228	151
187	156	105
271	239	129
150	114	88
92	90	81
134	107	57
145	131	68
204	171	101
361	314	178
360	320	216
360	316	189
360	315	187
216	192	150
258	234	152
245	238	192
355	318	142
341	308	212
341	306	218
308	252	175
307	269	169
308	257	177
308	263	189
307	263	188
379	325	239
379	320	267
380	331	254
379	329	235
330	302	224
249	224	102
373	309	199
373	319	201
380	324	184
375	309	171
373	322	193
373	329	197
373	316	188
373	335	205
160	150	112
353	303	199
353	299	201
353	309	216
352	312	221
352	318	227
354	311	233
351	319	202
331	258	185
330	273	189
328	279	186
329	291	203
330	283	186
329	292	192
249	210	91
248	227	127
216	187	151
214	198	161
128	110	59
249	240	208
259	231	171
263	241	202
259	225	117
256	229	113
255	234	121
202	187	152
205	188	144
186	169	100
298	243	104
300	261	111
298	263	135
298	251	109
286	248	132
34	34	5
305	266	229
306	279	231
330	302	227
138	140	91
62	62	41
76	69	44
186	176	106
45	43	35
84	78	49
256	245	210
260	223	198
164	147	100
344	307	210
348	304	229
34	33	7
284	258	141
342	313	233
286	265	212
345	298	211
344	299	211
347	289	196
342	292	199
344	306	182
344	288	203
345	313	212
265	228	198
111	111	91
200	185	157
207	190	159
340	315	279
340	311	251
55	56	31
121	110	52
180	169	87
310	281	214
154	154	129
274	232	195
273	236	199
54	57	34
112	113	102
146	139	127
128	119	99
69	65	48
241	225	168
284	250	169
285	273	250
216	203	144
316	282	236
106	100	58
24	28	20
171	165	144
44	45	30
327	283	191
327	284	182
327	285	189
327	283	178
326	273	183
326	292	191
125	116	51
244	220	191
243	216	175
184	167	114
145	127	90
233	181	29
92	90	80
84	82	73
343	307	239
199	189	154
308	286	241
127	120	51
196	159	16
109	103	87
103	99	51
126	127	84
153	138	101
63	63	25
286	254	150
285	236	141
286	260	166
59	50	16
112	102	57
65	65	46
171	157	105
197	174	132
199	174	135
92	93	78
167	153	73
148	141	107
244	215	125
240	216	128
251	229	115
378	330	71
378	346	64
378	345	72
380	356	82
251	224	119
167	149	70
229	214	129
178	163	94
182	165	134
143	128	76
182	174	116
16	22	12
49	50	39
126	122	73
118	105	36
173	158	112
227	212	121
123	117	77
276	237	116
198	160	115
248	217	39
247	220	40
195	173	97
304	269	31
305	268	25
306	275	24
305	271	32
305	275	27
368	307	33
368	329	41
370	335	20
368	330	45
368	353	29
367	314	40
368	332	41
369	331	38
235	218	134
60	58	20
169	148	87
84	78	34
68	56	14
235	212	30
235	221	20
162	137	80
16	18	8
208	185	61
207	197	69
232	209	177
232	214	171
98	87	58
80	77	55
81	70	29
181	161	97
328	279	150
328	277	141
328	296	192
327	292	176
74	71	38
202	186	107
203	192	102
341	259	72
339	284	65
341	281	67
342	285	72
341	269	67
341	277	58
341	254	61
75	66	36
150	147	104
361	318	230
363	324	211
364	299	229
364	315	193
364	313	229
363	301	190
364	313	208
367	318	226
363	304	211
362	310	242
363	305	206
363	311	193
362	330	230
363	314	206
81	68	54
225	201	127
226	209	131
271	239	168
272	239	188
272	231	175
113	91	78
95	92	44
187	161	115
300	247	136
301	280	155
298	244	93
298	255	116
298	272	113
300	253	124
345	290	179
346	303	174
346	295	159
346	306	184
345	306	158
347	297	172
285	270	240
281	262	238
229	181	66
229	186	79
356	309	185
357	304	195
356	285	183
180	157	134
365	303	210
365	315	209
251	215	155
251	220	149
262	232	175
263	233	162
263	223	150
340	290	155
338	282	195
338	296	177
338	288	175
339	283	154
338	291	138
338	306	164
338	288	172
352	283	145
354	314	152
352	306	146
351	297	140
352	309	160
319	278	118
124	118	60
356	292	185
356	294	222
356	312	220
360	280	204
356	312	212
357	308	224
357	298	203
356	293	205
358	309	205
355	304	190
357	309	191
358	303	195
357	298	198
355	305	194
356	301	208
356	313	213
244	224	165
243	226	185
102	79	45
275	249	157
181	166	72
284	263	123
325	290	162
288	251	153
353	321	245
263	235	158
307	250	114
201	174	130
203	176	123
102	98	77
342	302	241
304	265	162
236	204	187
249	203	151
256	231	171
257	240	161
231	203	88
232	209	91
278	235	88
280	218	114
280	217	123
276	239	188
276	238	188
277	244	195
334	285	136
334	287	124
334	286	131
205	173	110
205	177	119
25	26	11
149	130	100
155	119	104
360	307	187
359	311	194
359	315	206
359	322	204
315	285	56
314	267	90
286	255	196
285	252	191
285	236	179
353	278	99
315	275	131
366	318	120
230	203	88
230	184	80
253	208	152
254	217	143
256	211	135
143	117	95
323	290	135
254	237	142
203	182	91
202	176	76
41	31	13
262	227	201
139	112	93
164	127	121
231	207	136
371	307	171
371	324	180
371	324	201
370	309	173
370	319	189
372	331	189
370	309	192
369	326	183
374	309	187
374	320	175
375	326	156
370	327	161
373	325	169
371	316	150
374	314	161
372	331	149
373	318	155
372	345	177
374	328	154
373	333	171
370	327	143
373	322	169
374	329	172
374	335	162
374	333	174
374	331	150
280	254	145
269	235	142
103	78	55
108	100	46
173	141	97
330	285	207
330	282	189
226	191	160
245	210	166
262	221	175
262	215	155
255	214	115
211	203	116
370	277	127
370	302	156
370	304	153
369	301	141
369	306	150
367	335	157
205	183	130
207	182	140
213	185	143
264	230	140
275	242	184
160	142	113
112	106	88
196	184	87
196	181	89
239	194	114
237	196	126
125	113	91
241	210	161
368	285	124
370	306	149
369	307	178
369	321	185
369	319	154
369	315	178
372	330	166
359	309	145
359	312	162
359	315	157
359	323	174
359	316	151
359	323	151
358	326	142
359	314	147
359	308	158
360	312	164
224	193	88
223	199	108
368	289	184
368	317	164
367	312	200
367	315	184
368	311	188
366	305	208
366	287	172
367	311	197
366	307	207
367	322	198
366	313	188
298	260	193
297	266	179
297	276	194
221	204	136
369	288	140
369	315	164
368	330	151
368	312	163
369	319	158
368	321	159
347	285	140
345	294	147
346	307	136
348	304	154
346	303	141
344	297	128
346	306	136
345	298	123
345	292	134
348	303	141
357	294	169
355	301	133
356	309	158
356	320	146
357	319	163
357	317	156
355	306	162
356	307	135
356	321	152
357	314	143
355	305	149
322	294	272
322	286	275
322	262	238
300	278	145
351	281	198
350	292	190
348	291	171
350	304	185
349	306	198
350	291	173
348	302	193
348	304	175
349	305	198
349	306	169
349	306	198
349	310	193
352	290	206
351	300	173
350	307	193
351	299	187
351	285	164
350	289	176
352	308	193
352	293	196
353	295	198
349	291	179
350	293	192
352	308	196
365	307	220
366	316	215
368	322	216
365	310	212
367	315	222
367	320	209
366	316	213
366	318	240
366	321	223
366	325	251
366	323	205
365	319	236
158	118	93
141	96	59
344	290	158
314	264	197
312	280	201
262	227	133
242	201	166
288	255	209
290	278	236
194	169	122
192	172	135
290	215	157
290	241	167
209	169	104
210	176	103
238	190	119
238	184	104
206	191	46
259	245	202
258	232	164
257	228	138
75	75	4
331	277	126
331	303	160
81	78	69
251	193	143
250	218	183
303	272	90
350	303	182
264	229	115
264	240	137
262	228	116
317	289	121
317	292	152
369	310	142
370	331	149
370	320	167
369	330	159
308	262	205
309	272	194
308	271	217
307	273	196
376	323	210
304	269	142
305	273	144
305	284	160
303	278	170
177	160	143
250	216	157
202	180	143
307	265	143
305	243	213
377	319	144
375	326	180
375	331	158
375	336	180
372	316	177
375	330	167
325	276	161
326	292	187
326	291	180
327	284	173
326	290	171
329	280	254
330	247	216
136	115	63
277	222	191
234	194	175
176	144	104
202	158	115
201	168	112
380	321	287
381	315	296
172	147	128
226	196	172
308	261	200
254	214	113
254	215	112
250	223	136
241	221	155
208	172	145
207	160	126
238	204	102
112	87	64
381	260	204
379	250	202
305	256	97
303	251	136
303	254	137
118	102	91
303	271	252
251	179	146
374	254	208
372	269	229
301	249	189
272	222	188
77	74	56
66	55	44
134	103	58
90	80	68
59	48	39
33	32	21
249	187	136
240	185	136
267	207	171
368	304	182
368	300	192
306	271	161
306	282	159
306	278	152
305	262	164
306	287	169
125	117	64
360	318	227
362	327	198
359	320	243
113	109	96
290	269	238
291	268	254
78	78	22
310	271	91
309	294	49
308	283	71
201	186	27
201	190	54
365	307	216
364	313	204
365	317	196
365	332	232
366	318	206
363	307	200
364	315	211
365	326	197
365	323	220
364	313	213
365	322	208
364	309	218
365	323	230
301	253	148
301	249	160
301	263	156
300	271	173
210	192	175
210	204	181
367	310	186
367	322	192
366	318	210
366	340	206
355	324	198
355	325	186
312	269	200
335	308	231
333	299	193
333	306	225
334	300	188
223	202	128
372	303	144
372	320	140
372	325	125
372	314	142
372	321	137
370	314	122
372	309	110
372	329	138
372	322	118
371	320	129
372	328	127
371	323	126
371	328	139
372	341	123
372	320	122
371	328	131
372	321	133
371	329	115
147	134	84
375	315	110
373	324	124
376	328	116
380	336	113
362	323	182
181	178	112
377	335	196
378	319	157
378	333	186
376	331	168
133	127	72
179	167	115
380	298	119
380	302	123
377	301	139
379	326	151
380	297	107
376	309	147
380	315	120
361	298	204
363	324	219
362	315	195
361	323	213
361	324	209
361	326	175
362	312	185
362	315	203
364	329	193
362	323	223
362	329	192
294	268	106
337	288	151
336	269	140
338	298	141
337	277	151
341	287	179
358	294	169
357	305	169
358	299	168
355	287	159
357	309	155
[truncated: 189,860 more rows]

## Sheet: Turkey 2023 (2nd)
366	337	174
367	331	163
199	175	113
198	166	79
330	264	159
332	286	168
216	184	115
290	275	227
292	272	229
292	265	224
292	273	227
305	275	171
305	269	164
306	283	185
109	92	52
80	76	51
219	206	90
218	192	67
136	123	72
106	100	80
260	248	206
259	236	191
364	339	313
228	195	110
217	181	126
163	154	88
141	112	89
340	296	165
339	285	186
149	127	107
199	157	126
197	162	109
218	188	93
217	195	91
372	323	173
255	209	156
65	61	51
105	100	66
361	308	168
359	313	177
360	307	161
73	74	40
329	298	229
272	237	122
272	227	131
278	243	138
277	242	133
166	148	107
156	145	66
324	277	217
65	65	51
200	182	89
62	55	36
81	68	36
167	148	71
320	251	116
126	112	24
46	44	26
333	266	101
333	293	110
331	278	106
333	284	92
333	284	122
353	285	125
353	293	123
318	263	140
176	154	126
249	211	77
338	281	215
337	278	195
337	261	180
363	312	49
365	318	39
362	320	46
363	333	52
363	314	43
363	301	60
364	304	62
363	320	52
362	314	45
367	320	52
363	308	35
362	316	45
363	308	48
59	53	15
203	180	79
206	183	82
205	179	65
304	242	109
305	231	112
305	239	104
306	231	105
345	255	85
344	282	120
344	284	89
345	292	100
344	296	118
344	285	109
327	282	107
329	285	110
327	277	109
327	280	122
327	274	96
326	271	87
326	278	120
246	212	110
95	68	34
329	266	89
329	255	99
367	296	154
367	309	160
367	323	168
367	308	149
366	299	170
368	309	184
368	306	112
141	124	44
284	239	107
366	313	121
368	322	166
368	317	149
367	323	143
367	314	180
366	303	154
367	319	149
367	307	137
359	289	121
359	292	121
360	308	110
358	307	128
358	307	112
359	314	129
359	296	124
364	298	125
358	317	124
358	291	134
358	302	113
359	292	121
359	314	133
272	229	101
381	333	97
171	149	100
243	219	131
61	43	26
299	269	129
232	208	158
155	145	68
257	205	122
124	97	50
91	71	44
256	207	150
258	223	155
255	229	174
366	316	179
366	323	192
365	320	168
365	322	168
78	81	8
202	176	156
201	188	160
258	210	120
242	219	113
332	273	60
333	281	93
334	274	84
331	272	125
331	275	116
183	165	104
353	293	124
353	276	106
353	281	105
353	268	121
352	265	112
348	294	131
348	277	129
350	277	125
347	284	147
346	284	148
347	283	119
347	288	121
346	285	150
346	275	113
371	291	157
369	287	172
370	305	156
370	312	156
370	309	181
370	297	172
370	296	173
370	299	167
370	283	150
370	305	160
370	302	168
275	239	169
275	244	177
273	246	192
300	268	234
165	141	79
164	137	68
315	281	120
314	284	142
52	49	35
319	271	161
100	86	42
345	268	147
346	266	153
345	280	144
346	293	167
345	276	158
345	283	155
345	286	139
345	292	185
136	130	70
253	223	162
258	234	113
108	90	42
369	291	143
369	313	152
369	298	152
367	306	192
345	269	140
345	285	143
345	278	135
345	287	135
344	277	144
345	262	142
344	293	166
344	294	147
344	273	133
345	277	133
368	284	148
367	281	164
367	305	132
369	294	154
367	292	159
367	312	181
367	281	150
366	298	171
366	302	173
369	300	166
367	312	140
367	307	162
175	161	87
197	185	143
229	185	133
271	231	154
272	238	156
263	231	6
263	232	8
284	232	84
284	226	109
142	121	65
136	118	86
198	169	117
197	171	112
256	215	113
257	214	100
256	225	129
309	247	90
309	262	97
310	270	77
197	170	126
195	183	103
327	287	154
323	292	169
234	210	177
362	317	152
85	75	56
361	309	88
362	313	98
356	311	68
358	294	75
357	306	82
359	309	74
195	171	83
369	318	164
369	312	162
370	305	163
368	314	160
369	312	177
215	196	129
332	266	103
332	262	108
332	283	131
333	291	113
332	279	106
361	278	151
360	298	149
359	296	152
360	305	142
280	253	138
281	224	121
282	230	119
374	294	136
374	318	148
372	318	128
373	296	121
363	311	122
363	307	140
363	307	155
380	306	158
377	312	143
377	310	147
377	304	142
377	322	155
377	299	135
380	306	153
377	303	147
377	314	146
378	300	147
377	296	151
376	307	154
358	280	106
357	303	133
357	298	119
357	305	131
357	300	123
358	281	139
357	301	122
357	299	128
357	302	122
364	312	145
364	308	130
364	308	134
365	298	102
364	314	131
364	299	155
365	302	139
336	266	116
338	287	125
336	284	124
336	259	121
335	283	123
335	287	124
323	288	161
168	153	94
112	104	69
344	296	143
344	310	151
273	241	15
365	335	265
366	329	245
365	327	254
368	334	252
368	323	246
366	338	252
365	332	254
361	308	163
360	298	174
361	307	166
361	299	176
120	106	59
306	271	98
277	238	139
308	260	123
308	275	171
375	288	172
376	298	176
380	302	181
375	291	160
376	282	149
376	310	189
343	257	141
343	283	177
344	270	126
344	271	146
344	278	177
344	269	145
344	267	151
377	284	161
375	281	130
375	302	170
374	293	137
375	284	151
291	241	82
290	249	87
290	244	90
221	198	76
222	191	74
236	207	114
298	245	144
297	259	147
198	172	138
198	155	96
377	299	144
376	321	177
377	316	174
377	317	141
376	308	137
376	323	148
375	312	162
376	327	150
375	317	140
375	329	159
384	324	122
252	217	69
205	173	88
320	267	46
320	273	36
322	271	37
319	280	56
319	276	34
141	132	62
373	307	139
294	256	118
149	108	91
280	218	102
280	226	98
376	326	88
375	316	93
375	315	73
375	311	82
374	320	83
375	318	93
374	329	92
375	322	83
375	311	85
375	324	86
352	293	78
352	283	65
352	290	77
352	289	72
352	300	80
352	285	94
351	296	56
351	284	78
352	291	66
352	302	63
351	305	96
327	297	233
326	302	218
368	319	91
368	299	70
370	346	86
370	300	82
368	320	86
368	322	83
368	328	45
368	315	85
368	329	84
368	328	87
368	325	106
367	327	96
368	321	77
367	317	90
368	320	100
368	314	89
368	324	81
380	318	104
378	295	78
375	329	87
376	329	83
378	328	101
378	324	96
376	310	86
377	336	82
377	329	82
380	322	82
377	332	102
380	326	96
377	325	97
376	338	86
377	326	105
377	327	120
377	336	90
380	316	60
377	309	74
380	332	83
377	327	52
377	328	62
376	323	71
377	334	86
376	322	69
376	343	72
377	330	78
377	329	80
377	334	72
377	326	57
377	333	73
364	301	61
365	312	52
365	314	76
365	327	79
364	319	76
365	315	57
364	315	68
364	327	78
364	307	86
364	319	67
364	311	69
367	325	92
365	327	56
364	323	72
364	329	89
364	321	72
363	318	62
364	308	85
364	325	77
363	322	64
364	331	78
364	297	61
364	309	71
362	293	43
362	310	58
361	335	84
361	315	44
362	310	74
361	326	65
361	317	63
361	318	67
361	321	90
361	312	65
361	327	78
361	320	76
361	318	45
380	321	108
375	312	103
374	321	72
380	341	90
374	313	83
380	321	90
378	325	93
378	342	115
378	320	85
380	340	89
306	250	157
362	281	106
362	289	154
362	326	152
362	295	126
363	310	152
364	330	147
361	319	123
362	320	151
362	309	140
362	315	150
361	305	142
362	319	148
361	300	149
360	324	167
363	302	59
362	298	72
362	316	82
363	305	68
362	320	65
362	314	64
364	314	53
362	324	62
362	323	92
362	318	83
365	322	75
363	318	68
362	330	86
361	328	85
363	320	74
362	325	94
363	287	74
363	313	60
362	311	72
362	320	85
364	305	65
363	314	71
362	319	71
364	308	91
364	314	55
364	308	71
364	326	85
364	314	89
364	322	81
364	327	63
365	296	95
365	313	66
364	310	76
364	321	59
364	309	75
365	320	69
366	320	69
366	311	60
364	319	81
364	333	91
364	322	83
364	319	60
364	307	65
365	327	78
364	311	51
375	314	100
373	307	93
373	331	88
373	322	99
373	319	98
373	329	84
375	319	88
374	336	85
375	327	97
372	315	82
373	332	88
372	315	105
373	315	82
372	317	89
373	308	79
372	325	98
372	319	62
372	316	69
372	326	83
372	313	67
375	330	75
372	337	70
372	330	86
372	329	74
372	320	96
371	344	91
371	330	102
52	51	32
216	202	166
380	306	73
380	320	67
375	315	89
375	336	81
374	326	77
375	321	84
374	332	98
374	333	88
375	326	100
374	326	80
374	324	91
375	329	92
374	328	82
374	314	75
374	330	81
374	321	95
375	321	91
374	334	82
375	338	89
374	337	85
375	314	56
375	328	85
374	328	81
374	322	87
375	328	92
362	307	75
360	302	70
360	332	87
360	310	65
361	299	74
360	335	90
360	329	86
362	315	83
360	322	91
360	323	68
364	321	76
360	322	75
360	314	63
360	320	77
359	294	76
360	305	70
360	331	83
367	297	66
366	301	78
367	332	84
367	329	115
367	328	75
366	317	73
366	318	92
367	315	94
366	299	79
366	329	90
368	300	84
366	325	84
366	317	87
366	323	98
366	323	90
365	321	74
366	332	77
374	303	67
372	322	74
372	320	74
372	316	73
372	324	68
372	320	74
372	308	77
372	318	69
372	333	77
372	326	66
372	321	94
371	325	68
371	325	67
371	332	87
371	320	105
371	325	74
371	330	82
371	326	101
373	327	88
372	324	80
372	322	74
372	310	85
371	331	94
372	332	67
365	305	82
364	320	90
364	314	99
365	322	84
364	327	91
365	316	81
368	329	86
365	317	89
363	328	95
364	320	82
365	318	84
365	328	103
365	321	80
364	300	71
365	324	75
365	321	102
365	321	91
365	320	91
360	310	82
358	293	58
358	309	85
358	320	59
357	317	76
358	308	61
357	298	85
357	313	97
358	309	54
358	319	80
358	324	67
358	315	79
358	339	108
380	309	86
375	318	68
375	326	90
375	324	93
377	325	70
375	317	89
375	317	78
376	330	72
375	339	68
375	325	89
375	321	86
374	326	78
374	319	101
374	317	88
374	314	97
374	335	76
378	329	103
377	320	123
380	326	109
377	319	125
380	316	104
380	322	89
378	335	137
377	335	129
376	335	126
377	323	113
377	335	144
377	332	130
377	337	112
377	317	110
377	332	132
375	309	97
374	338	110
376	328	99
374	327	87
375	320	82
374	326	106
374	329	109
373	330	119
374	318	105
373	315	102
374	333	120
374	332	89
374	338	87
373	327	107
380	330	158
380	337	151
380	323	170
380	313	173
380	331	156
380	333	173
380	320	171
380	323	181
378	317	162
378	317	171
377	321	166
380	332	176
370	300	152
370	301	144
369	311	150
369	328	180
369	314	164
369	320	153
369	318	168
369	324	151
369	304	170
368	316	154
368	292	152
57	48	23
365	298	119
367	295	139
365	312	155
365	321	150
367	320	156
365	336	153
365	313	139
366	299	146
367	301	161
365	309	130
367	308	127
369	320	151
365	310	134
365	315	133
366	313	160
365	315	152
365	325	159
365	321	164
365	305	131
365	327	152
364	310	153
365	307	146
365	295	125
377	304	119
380	311	138
380	316	163
376	329	163
380	328	174
377	319	149
377	310	150
380	326	155
377	320	142
377	324	126
379	319	155
377	315	167
376	320	175
380	319	158
376	324	151
376	307	128
376	316	138
377	318	152
377	329	166
376	312	148
365	279	122
366	325	150
369	308	134
367	333	133
367	320	119
369	331	155
367	319	134
367	324	148
367	312	146
367	323	153
367	312	103
367	303	120
367	304	159
366	316	139
367	328	144
133	132	88
340	293	128
339	305	93
340	294	113
339	306	99
46	42	21
199	190	116
375	305	102
380	324	107
380	335	118
380	327	109
380	335	76
375	315	116
377	324	108
377	331	119
375	327	110
375	327	129
376	325	97
377	325	103
377	342	117
375	323	109
377	327	108
376	317	120
375	318	105
376	328	114
363	313	83
363	310	86
363	322	111
362	316	116
363	313	84
363	315	123
362	321	102
362	310	80
364	327	107
362	306	76
361	308	92
362	315	98
362	308	101
362	324	101
362	328	74
362	322	87
362	325	92
362	326	78
362	308	77
362	317	98
380	325	113
376	330	100
380	320	106
380	341	120
380	317	121
380	343	137
376	338	107
377	325	109
376	320	116
376	334	128
380	330	108
375	317	108
376	335	118
376	329	114
376	321	116
376	327	116
377	339	103
375	335	146
358	305	112
359	307	100
358	305	110
359	320	122
359	316	132
358	319	134
359	323	105
359	318	129
358	315	135
359	323	132
377	314	154
377	322	145
377	332	159
377	334	150
377	329	140
377	332	143
380	326	130
380	323	158
377	325	149
378	317	124
348	307	98
348	308	94
348	293	91
348	306	102
349	303	114
348	310	86
349	297	81
348	313	110
348	298	94
348	302	96
362	293	86
362	299	86
363	319	123
363	318	115
360	322	87
363	328	105
362	321	104
363	309	88
362	308	93
362	322	91
361	311	113
361	296	88
361	317	90
361	304	103
361	314	93
361	312	98
361	303	106
361	315	105
361	335	120
366	299	122
363	261	96
371	313	105
370	312	101
374	329	106
371	326	114
371	329	104
371	326	115
372	330	117
371	323	108
371	323	123
371	340	115
371	321	115
371	313	111
371	329	123
371	326	111
371	326	118
370	324	126
371	324	115
371	319	117
371	324	97
370	324	121
370	327	101
305	243	161
304	275	137
305	274	127
304	273	129
349	314	46
349	324	45
354	303	128
353	298	140
287	261	201
289	263	193
288	257	189
164	150	126
355	319	211
193	186	138
193	172	119
330	293	204
358	274	164
358	297	154
358	308	174
357	290	164
357	322	157
356	293	163
357	302	164
357	311	158
361	308	172
357	301	159
262	236	188
263	224	182
261	245	170
371	307	101
371	302	93
373	327	114
370	317	99
369	328	132
370	319	75
370	312	83
370	321	87
370	314	104
369	334	98
370	330	102
373	320	106
370	315	84
369	324	98
371	313	107
370	312	95
370	318	109
369	300	100
370	328	93
370	326	85
370	320	89
370	351	107
351	295	91
349	305	83
349	314	66
349	288	108
349	296	100
352	322	95
349	297	108
349	305	100
350	308	102
349	297	91
348	305	89
371	299	92
371	317	79
371	331	108
371	325	121
375	328	99
369	326	86
370	320	102
370	328	83
370	329	87
370	324	107
370	314	93
371	326	118
370	328	122
371	319	70
371	324	77
372	319	95
371	330	68
371	329	72
371	321	69
370	321	86
370	321	99
371	323	95
372	319	67
370	329	80
371	314	93
370	314	83
370	310	69
370	318	68
371	322	86
371	336	109
373	302	84
373	306	83
373	314	93
373	327	109
373	328	116
375	326	119
373	332	103
373	337	122
374	326	100
373	315	116
373	313	98
375	334	128
373	340	108
374	324	107
374	339	92
374	305	68
372	325	102
372	325	101
373	314	79
373	316	123
372	328	108
373	335	93
373	325	103
372	312	100
373	336	88
373	330	123
381	312	124
378	310	122
377	330	138
378	328	131
378	318	135
377	317	121
380	334	133
380	336	129
380	318	153
378	332	122
380	328	141
380	323	129
378	317	120
377	322	143
380	332	140
377	330	134
370	313	89
368	295	83
368	329	94
369	320	94
369	316	111
369	314	110
369	302	107
368	321	93
369	315	90
368	311	105
367	331	107
368	320	132
369	315	94
367	310	90
367	302	87
368	322	116
367	304	107
340	302	87
341	266	121
339	287	154
342	295	145
339	296	121
339	301	151
339	295	140
340	293	152
339	298	134
374	305	98
374	307	106
374	306	138
373	317	124
374	328	150
374	326	156
374	319	124
374	325	115
374	324	123
374	313	129
373	326	124
372	320	139
373	310	126
373	321	130
373	310	132
373	318	149
372	322	156
372	320	142
372	328	148
372	327	127
371	320	137
374	330	146
372	301	130
372	323	141
372	330	132
372	314	137
372	306	143
374	318	143
372	313	136
372	327	160
372	323	146
372	316	156
372	329	176
378	333	121
378	335	145
378	313	97
377	312	106
377	331	128
377	324	124
377	322	125
377	324	117
377	318	111
380	332	139
377	322	125
377	331	132
376	315	120
377	325	126
377	319	108
283	239	146
247	209	117
96	94	61
257	209	169
290	245	127
285	227	165
129	106	82
95	88	65
83	70	57
116	94	55
230	183	168
231	196	170
177	152	75
34	29	11
258	215	159
256	219	153
372	298	229
145	135	106
197	171	106
198	155	78
277	227	155
278	222	137
274	244	130
273	233	135
265	204	140
353	293	164
351	284	173
79	77	57
86	80	64
109	90	81
178	153	108
382	311	182
340	297	238
209	168	122
212	178	103
123	102	82
94	75	62
95	82	66
98	92	84
218	180	127
309	238	208
228	153	124
153	128	103
364	308	213
123	103	99
230	182	141
230	160	130
261	219	157
259	225	149
260	217	138
264	238	93
353	305	234
304	234	164
187	160	118
271	228	121
151	118	95
92	90	82
134	110	64
146	115	72
204	171	108
362	305	183
361	304	206
360	308	191
360	299	187
216	184	145
258	229	149
245	241	199
355	317	143
341	312	204
341	291	199
308	230	166
307	262	172
308	241	169
308	250	176
307	267	198
379	321	248
379	324	265
380	328	261
379	316	236
330	308	227
249	228	102
373	307	203
373	318	212
380	312	188
375	302	178
373	316	202
374	308	195
374	302	188
373	330	201
160	142	107
353	305	212
354	304	216
353	306	222
352	308	226
352	304	223
354	296	237
352	300	202
331	262	193
330	270	187
329	273	189
330	277	210
330	269	187
329	275	195
249	210	95
248	215	126
216	178	147
216	185	150
128	119	75
249	243	214
259	224	172
263	237	196
259	227	113
256	219	108
256	241	128
202	192	147
205	188	143
186	160	101
298	240	112
300	265	120
298	262	141
298	252	114
286	243	123
34	35	4
305	270	240
306	281	245
330	291	228
138	142	91
62	61	39
76	72	41
186	173	114
45	45	37
84	77	50
256	241	209
260	219	203
164	148	112
344	311	220
348	306	248
34	28	7
284	254	148
342	307	245
287	264	219
345	301	224
345	294	210
347	278	193
344	292	206
344	300	183
344	282	211
345	301	216
265	229	203
111	110	94
201	184	160
207	181	162
340	301	274
340	300	244
55	54	32
121	115	60
180	163	83
311	284	228
154	151	131
274	239	211
273	241	212
54	59	35
112	111	102
146	137	129
128	122	103
69	66	50
241	227	172
284	248	173
285	276	247
216	199	150
317	277	236
106	98	60
24	29	22
171	166	155
44	45	30
327	270	189
327	276	185
327	274	199
327	282	188
327	277	197
326	279	194
125	118	55
244	220	198
243	216	185
185	166	112
145	135	98
233	133	27
92	91	83
84	80	71
343	310	244
199	188	160
308	290	255
127	124	54
196	145	19
109	101	91
103	98	51
126	124	94
153	136	102
63	61	22
286	251	146
286	237	143
286	254	173
59	49	16
112	94	63
65	64	50
171	154	110
197	186	148
199	172	139
92	95	78
167	152	78
148	137	111
244	213	126
241	213	136
251	223	107
378	328	86
379	347	99
378	341	101
380	348	94
251	222	118
167	141	75
229	199	137
178	157	89
182	157	128
143	125	79
182	171	114
16	23	14
49	48	43
126	122	75
118	104	38
173	156	113
227	203	108
123	113	78
276	262	145
198	156	117
248	207	61
248	221	62
195	167	103
305	272	34
305	262	24
306	262	30
306	263	34
305	281	32
368	305	36
368	311	42
370	328	26
368	323	47
368	354	33
367	316	39
369	327	41
369	331	37
235	214	137
60	58	19
169	139	87
84	74	33
68	64	20
235	209	32
235	216	21
162	134	77
16	16	7
208	192	68
207	197	74
233	208	184
233	212	180
98	84	60
80	76	52
81	74	30
181	157	95
328	284	159
328	272	151
328	280	188
327	294	184
74	72	39
202	185	108
203	191	105
341	256	79
340	276	76
341	263	65
342	272	73
341	269	70
341	268	60
341	249	61
75	66	39
150	134	100
363	311	236
363	322	227
364	291	232
364	293	206
364	310	231
363	291	209
364	311	214
367	308	229
363	293	219
363	315	255
363	299	209
363	302	209
363	311	233
363	297	212
81	76	59
225	202	134
226	197	132
271	232	167
272	244	194
272	233	185
114	99	86
95	88	42
188	165	133
301	229	134
302	274	149
298	240	89
299	248	117
298	253	111
300	242	131
346	294	188
346	287	168
346	305	180
346	295	191
345	294	166
347	278	168
285	263	227
281	247	231
229	171	53
229	187	82
356	301	183
357	293	208
356	292	195
180	152	139
365	297	215
365	312	224
251	215	160
252	219	153
263	225	174
263	226	170
263	217	158
340	287	154
338	272	201
339	287	177
338	282	186
339	262	147
338	276	149
338	293	166
338	274	170
352	269	145
354	296	145
352	291	151
352	282	144
352	294	158
319	269	127
124	107	63
356	262	174
357	290	230
357	298	222
360	267	205
357	297	215
358	284	220
357	279	200
357	282	217
358	292	209
356	283	196
357	292	197
358	293	212
357	274	197
356	291	193
356	281	202
357	296	231
244	231	182
243	226	194
102	69	37
275	237	150
181	165	72
284	255	121
325	286	174
288	242	157
354	316	247
263	242	162
307	232	103
201	167	128
203	169	129
102	93	78
342	298	246
305	262	173
236	207	193
249	201	153
256	217	157
257	221	152
231	203	96
232	207	101
278	224	91
280	207	104
280	203	117
277	236	197
276	229	195
277	233	195
334	281	122
334	287	127
334	286	143
205	181	120
205	171	116
25	26	10
149	128	106
155	127	119
361	287	191
360	295	195
359	298	214
359	301	199
315	289	62
314	276	99
286	243	191
285	248	195
285	229	177
353	277	104
315	281	130
366	312	115
231	201	97
230	190	81
254	213	165
255	207	150
256	208	146
143	114	96
323	273	130
254	225	141
203	163	77
202	164	65
41	32	13
262	209	194
139	123	107
164	133	131
232	209	143
371	308	177
371	316	190
371	309	210
370	291	166
370	309	193
372	318	189
370	304	206
370	315	181
374	303	194
374	313	178
376	309	168
372	316	173
374	318	175
373	300	141
374	305	168
373	316	160
374	299	156
372	330	181
374	314	161
373	317	176
372	305	144
373	325	184
374	309	186
374	319	170
374	320	186
374	312	160
280	244	141
270	241	157
103	85	66
108	94	46
173	144	104
330	278	211
330	281	189
226	202	174
245	203	170
262	226	177
262	205	159
256	224	127
211	177	110
370	280	147
370	301	163
370	301	165
369	295	148
369	294	146
369	323	168
205	176	136
207	162	134
213	188	152
264	232	157
275	229	190
160	148	125
112	108	96
196	182	94
196	174	90
239	206	129
237	196	126
125	114	97
241	203	166
369	285	145
370	292	158
369	298	185
369	309	187
369	309	162
369	311	189
372	311	161
359	297	145
359	299	165
359	299	163
360	303	194
359	305	152
359	308	156
359	305	143
359	300	146
359	292	160
360	297	169
224	186	85
223	191	116
368	274	183
368	312	176
368	293	204
367	293	189
368	294	187
368	293	203
367	280	182
367	301	207
367	306	209
367	295	202
367	292	183
298	245	181
297	257	172
297	252	187
221	197	134
369	283	155
371	312	171
368	317	155
369	298	162
369	308	158
368	307	162
347	287	148
346	288	150
346	299	144
348	286	157
346	283	135
345	302	144
346	291	140
346	293	123
345	268	138
348	294	141
357	280	169
356	291	137
356	296	181
356	313	155
357	309	170
359	304	166
356	290	170
356	297	140
356	303	152
357	296	151
356	293	155
322	230	211
322	233	222
323	219	197
300	260	148
351	276	207
350	299	203
349	277	172
350	283	179
350	307	207
350	278	183
350	297	202
349	285	178
349	300	207
349	295	169
349	289	190
350	300	198
352	290	221
351	298	182
352	304	197
354	292	195
351	280	185
352	272	183
352	304	197
352	289	208
353	285	197
350	276	188
351	289	197
352	293	198
366	297	219
367	309	230
369	311	227
366	302	220
367	315	236
367	293	210
366	288	217
366	302	239
366	302	224
366	305	250
366	307	211
366	297	228
158	126	107
141	113	72
345	289	152
314	260	199
313	273	216
262	218	136
242	201	173
288	255	209
290	279	238
194	172	130
192	160	121
	117	39
290	219	167
290	218	163
209	164	106
210	170	109
238	180	111
238	186	107
206	187	58
259	240	203
258	236	176
257	225	154
75	75	4
331	267	122
331	307	177
81	81	72
251	194	144
250	209	182
303	270	85
350	296	189
264	229	123
264	235	143
263	236	137
317	286	129
318	284	158
369	300	142
370	312	148
370	306	167
371	318	160
308	252	213
309	254	202
309	270	225
308	268	209
376	325	223
305	262	142
305	253	143
305	267	160
304	267	166
177	154	140
251	212	170
202	176	148
307	259	138
305	246	213
377	323	153
375	323	190
375	330	163
375	319	181
374	309	182
375	322	181
325	281	162
326	279	185
326	279	193
327	268	183
326	280	177
	46	17
330	276	260
331	239	208
136	113	65
277	244	228
234	187	173
176	138	101
202	165	129
201	169	127
380	319	296
381	322	308
172	149	136
226	186	165
308	240	192
254	217	127
254	212	117
250	217	138
241	213	161
208	168	145
207	157	142
238	212	109
112	75	58
381	254	205
380	247	206
305	260	95
304	252	133
304	257	148
118	105	95
303	273	254
251	171	141
374	256	208
373	252	224
302	252	200
272	229	202
77	68	57
66	56	48
134	100	60
90	65	61
59	50	40
33	35	23
249	201	153
240	187	154
267	223	201
368	292	191
368	291	200
306	268	167
306	268	161
306	271	161
306	250	160
306	274	162
125	116	65
361	311	230
362	313	201
359	299	227
113	109	101
290	278	252
291	259	250
78	76	31
310	271	98
309	277	55
309	271	70
201	184	28
201	187	56
365	299	213
364	312	221
365	309	211
366	315	234
366	311	202
364	307	213
364	308	220
365	308	206
365	300	206
364	309	219
365	304	206
364	299	228
365	313	238
301	253	159
301	254	163
301	245	160
301	259	173
210	191	173
210	199	177
367	313	196
368	305	191
366	316	217
367	338	214
355	322	215
355	315	190
312	262	198
335	298	228
334	288	183
334	302	229
334	296	191
223	206	140
372	299	151
372	307	141
372	306	132
372	303	145
372	307	134
371	309	119
372	317	122
372	318	137
372	308	124
371	307	136
372	312	135
372	314	128
371	297	130
372	327	130
372	294	124
372	313	132
372	307	141
371	319	125
147	130	81
376	301	120
373	317	134
376	309	120
380	329	118
362	323	203
181	167	113
378	328	196
378	309	168
378	322	199
376	325	179
133	118	68
179	167	120
380	276	116
380	289	125
377	292	137
379	300	132
380	293	122
377	289	151
380	308	121
362	294	204
363	309	224
362	311	211
362	312	220
362	308	204
362	314	191
362	297	186
362	308	217
364	318	201
363	298	213
362	323	209
294	267	108
337	289	150
337	251	144
338	285	133
337	264	148
341	280	181
358	274	163
358	308	178
358	284	176
[truncated: 190,196 more rows]
